# Supplementary material for: Genetic polymorphism of Merozoite Surface Protein-2 (MSP-2) in Plasmodium falciparum isolates from Pawe District, North West Ethiopia
Source: PLoS One. 2017 May 19;12(5):e0177559. doi: 10.1371/journal.pone.0177559 (PMC5438166; doi:10.1371/journal.pone.0177559)
Supplement: S1 Table — (XLSX) [file pone.0177559.s003.xlsx]

## Sheet: Sheet1
Serial no	Code no	sex	Age	Parasite density	Previous	Fc27	3D7/IC, bp
					Anti-malarial	bp
					intake
1	1	M	33	58120	N	350	500
2	2	M	24	8320	N	350	500
3	3	F	17	38560	Y	550	300
4	4	M	20	63040	N	400	350
5	5	M	41	85600	N	300	400
6	6	F	11	87200	N	600	450-475
7	7	M	17	7920	N	650	450
8	8	F	13	237	N	350	500-600
9	9	F	18	3280	N	500	500
10	10	F	6	23800	N	300	550
11	11	F	60	400	N	300	400
12	12	M	22	25880	N	350	400
13	14	F	20	10120	Y	300	400
14	16	F	11	5830	N	N	400
15	17	F	10	2520	N	400-450	450
16	19	F	3	54040	N	400	450-600
17	20	F	18	2440	N	450	300-375
18	21	M	25	32120	N	400	500
19	22	F	5	31320	N	N	400
20	23	F	6	2400	N	425	350
21	24	F	9	64640	N	350	N
22	25	M	3	11340	N	N	400
23	26	M	25	13040	N	300-425	400
24	27	F	19	141560	N	300-350	500
25	28	M	23	24240	Y	N	500
26	29	F	10	134840	N	350	500
27	30	F	16	122080	N	350	550
28	31	F	23	41920	N	350	450
29	32	M	7	20560	N	N	400
30	33	M	15	10000	N	350	450
31	34	M	27	9920	N	600	400
32	35	M	6	62760	N	300	500
33	36	M	27	69840	N	300	350
34	37	M	18	13040	N	300	N
35	38	M	12	5520	N	550	250
36	40	F	19	43440	N	350	350
37	41	M	9	178320	N	350	400
38	42	M	38	83680	N	N	400
39	43	F	15	88000	N	400	400-500
40	44	M	30	16920	N	N	400
41	45	M	18	12960	N	300	350
42	46	M	14	27720	N	300	400-550
43	47	M	10	28920	N	N	400
44	48	M	43	9440	N	700	500
45	49	F	8	20000	N	350	400
46	50	M	7	56080	Y	700	400
47	51	M	17	128240	N	400	400
48	52	F	20	11320	N	300	550
49	53	M	6	33000	N	500	700
50	54	M	20	26720	N	350-400	N
51	55	M	8	14600	N	350	400
52	56	M	14	9080	N	300	550-600
53	57	M	30	21000	N	350	250
54	59	F	19	4320	N	375	350
55	60	F	16	7880	N	N	350
56	62	F	8	2000	N	400-450	400
57	63	M	3	10460	N	N	N
58	64	M	14	480	N	400-450	600
59	65	F	7	5840	N	350-400	400
60	66	F	7	28320	N	350	N
61	67	F	15	109600	N	N	450
62	68	M	5	59080	Y	350	475
63	70	M	11	39760	N	400	450-550
64	71	M	23	32240	N	350	250
65	72	M	10	105080	N	350-400	400-500
66	73	M	10	222200	N	350	450-550
67	75	M	10	26800	Y	400	N
68	76	F	5	61520	N	350-400	N
69	77	M	7	155240	N	350	N
70	78	M	19	61920	N	450	450-550
71	79	M	25	51440	N	400	450-500
72	80	M	5	338640	N	350	450-500
73	81	M	13	14400	N	300-500	375
74	82	F	4	277680	N	400	N
75	83	M	6	142480	Y	300	400-550
76	84	M	13	7200	N	350-400	500
77	85	F	16	600	N	400	400-500
78	86	M	5	116840	N	350	350
79	87	F	14	1600	N	350	450-500
80	89	F	10	53440	N	400	N
81	90	F	3	13120	N	300-450	300-450
82	91	F	16	12520	N	300-350	450
83	92	M	8	142840	N	400	N
84	93	M	6	2960	N	400	400-500
85	94	M	7	92720	N	400	400-450
86	95	F	18	5120	N	500	450
87	96	M	17	8160	N	N	N
88	97	F	25	1600	N	350	300
89	98	M	32	380280	N	N	350
90	99	M	35	1200	N	N	400
91	100	M	6	25300	N	300	250
92	101	F	25	3600	N	400	400
N=negative or no fragment available				Y=yes and N=no
